# Supplementary material for: ﻿A new Bolitoglossa (Amphibia, Caudata, Plethodontidae) from the Cordillera Oriental of Colombia
Source: Zookeys. 2023 Apr 19;1158:27–48. doi: 10.3897/zookeys.1158.99077 (PMC10193848; doi:10.3897/zookeys.1158.99077)
Supplement: XML Treatment for Bolitoglossa muisca [file zookeys.1158.99077-treatment1.xml]

<!DOCTYPE tp:taxon-treatment
  PUBLIC "-//TaxonX//DTD Taxonomic Treatment Publishing DTD v0 20100105//EN" "tax-treatment-NSO.dtd">
<tp:taxon-treatment xmlns:tp="http://www.plazi.org/taxpub"><tp:treatment-meta><kwd-group><label>Taxon classification</label><kwd>
                <named-content content-type="kingdom">Animalia</named-content>
              </kwd><kwd>
                <named-content content-type="order">Caudata</named-content>
              </kwd><kwd>
                <named-content content-type="family">Plethodontidae</named-content>
              </kwd></kwd-group><mixed-citation publication-type="journal"><person-group><name><surname>López-Perilla</surname><given-names>Yeny Rocio</given-names></name><name><surname>Fernández-Roldán</surname><given-names>Juan David</given-names></name><name><surname>Meza-Joya</surname><given-names>Fabio Leonardo</given-names></name><name><surname>Medina-Rangel</surname><given-names>Guido Fabian</given-names></name></person-group><article-title>﻿A new <italic><tp:taxon-name><tp:taxon-name-part taxon-name-part-type="genus" reg="Bolitoglossa">Bolitoglossa</tp:taxon-name-part></tp:taxon-name></italic> (<tp:taxon-name><tp:taxon-name-part taxon-name-part-type="class">Amphibia</tp:taxon-name-part></tp:taxon-name>, <tp:taxon-name><tp:taxon-name-part taxon-name-part-type="order">Caudata</tp:taxon-name-part></tp:taxon-name>, <tp:taxon-name><tp:taxon-name-part taxon-name-part-type="family">Plethodontidae</tp:taxon-name-part></tp:taxon-name>) from the Cordillera Oriental of Colombia</article-title><source>Zookeys</source><day>19</day><month>04</month><year>2023</year><volume>1158</volume><fpage>27</fpage><lpage>48</lpage><pub-id pub-id-type="doi">10.3897/zookeys.1158.99077</pub-id></mixed-citation></tp:treatment-meta><tp:nomenclature><label>﻿</label><tp:taxon-name>
              <object-id xmlns:xlink="http://www.w3.org/1999/xlink" content-type="arpha" xlink:type="simple">A20FF296-692C-52CB-A46D-56B87934B936</object-id>
              <tp:taxon-name-part taxon-name-part-type="genus" reg="Bolitoglossa">Bolitoglossa</tp:taxon-name-part>
              <tp:taxon-name-part taxon-name-part-type="species" reg="muisca">muisca</tp:taxon-name-part>
              <object-id xmlns:xlink="http://www.w3.org/1999/xlink" content-type="zoobank" xlink:type="simple">https://zoobank.org/63BA9285-C4FE-45B0-B828-BDB37F4E06BF</object-id>
            </tp:taxon-name><tp:taxon-status xmlns:xlink="http://www.w3.org/1999/xlink" xlink:type="simple">sp. nov.</tp:taxon-status><xref ref-type="fig" rid="F2">Figs 2</xref><xref ref-type="fig" rid="F3">, 3</xref><xref ref-type="fig" rid="F4">, 4</xref><xref ref-type="fig" rid="F5">, 5</xref><xref ref-type="fig" rid="F6">, 6</xref><xref ref-type="fig" rid="F7">, 7</xref><xref ref-type="table" rid="T1">, Tables 1</xref><xref ref-type="table" rid="T2">, 2 Common English name: Muisca salamander Common Spanish name: Salamandra Muisca</xref></tp:nomenclature><tp:treatment-sec sec-type="type material" id="SECID0EQLAE"><title>Type material.</title><p><bold><italic>Holotype</italic>.</bold><abbrev xmlns:xlink="http://www.w3.org/1999/xlink" content-type="institution" xlink:title="Colección de Anfibios, Instituto de Recursos Biológicos Alexander von Humboldt, Villa de Leyva, Boyacá, Colombia" id="ABBRID0E2LAE" xlink:type="simple">IAvH</abbrev>-Am-17413, an adult female from Finca La Esmeralda, vereda Roble Hueco, Bojacá municipality, Cundinamarca department, Colombia (<named-content xmlns:xlink="http://www.w3.org/1999/xlink" content-type="dwc:verbatimCoordinates" xlink:type="simple"><named-content content-type="geo-json" specific-use="{&#34;type&#34;:&#34;Point&#34;,&#34;coordinates&#34;:[-74.362400,4.696300]}" id="NCID0EDMAE" xlink:type="simple">4.6963, -74.3624</named-content></named-content>, 2630 m a.s.l.), collected by Y.R. López-Perilla on 4 February 2021 (Fig. <xref ref-type="fig" rid="F1">1</xref>).</p><p><bold><italic>Paratypes</italic> (<italic>n</italic> = 8: 3 females, 5 males).</bold><abbrev xmlns:xlink="http://www.w3.org/1999/xlink" content-type="institution" xlink:title="Colección de Anfibios, Instituto de Recursos Biológicos Alexander von Humboldt, Villa de Leyva, Boyacá, Colombia" id="ABBRID0EVMAE" xlink:type="simple">IAvH</abbrev>-Am-17417 (adult male), <abbrev xmlns:xlink="http://www.w3.org/1999/xlink" content-type="institution" xlink:title="Colección de Anfibios, Instituto de Recursos Biológicos Alexander von Humboldt, Villa de Leyva, Boyacá, Colombia" id="ABBRID0E1MAE" xlink:type="simple">IAvH</abbrev>-Am-17419 (adult female), <abbrev xmlns:xlink="http://www.w3.org/1999/xlink" content-type="institution" xlink:title="Colección de Anfibios, Instituto de Recursos Biológicos Alexander von Humboldt, Villa de Leyva, Boyacá, Colombia" id="ABBRID0E6MAE" xlink:type="simple">IAvH</abbrev>-Am-17421 (adult male) and <abbrev xmlns:xlink="http://www.w3.org/1999/xlink" content-type="institution" xlink:title="Colección de Anfibios, Instituto de Recursos Biológicos Alexander von Humboldt, Villa de Leyva, Boyacá, Colombia" id="ABBRID0EENAE" xlink:type="simple">IAvH</abbrev>-Am-17422 (adult male) from Finca La Esmeralda, vereda Roble Hueco, Bojacá municipality, Cundinamarca department, Colombia (<named-content xmlns:xlink="http://www.w3.org/1999/xlink" content-type="dwc:verbatimCoordinates" xlink:type="simple"><named-content content-type="geo-json" specific-use="{&#34;type&#34;:&#34;Point&#34;,&#34;coordinates&#34;:[-74.362400,4.696300]}" id="NCID0EMNAE" xlink:type="simple">4.6963, -74.3624</named-content></named-content>, 2630 m a.s.l.), collected by Y.R. López-Perilla in February 2021 (Fig. <xref ref-type="fig" rid="F5">5</xref>). <abbrev xmlns:xlink="http://www.w3.org/1999/xlink" content-type="institution" xlink:title="Colección de Anfibios, Instituto de Recursos Biológicos Alexander von Humboldt, Villa de Leyva, Boyacá, Colombia" id="ABBRID0EVNAE" xlink:type="simple">IAvH</abbrev>-Am-17423 (adult male), <abbrev xmlns:xlink="http://www.w3.org/1999/xlink" content-type="institution" xlink:title="Colección de Anfibios, Instituto de Recursos Biológicos Alexander von Humboldt, Villa de Leyva, Boyacá, Colombia" id="ABBRID0E1NAE" xlink:type="simple">IAvH</abbrev>-Am-17425 (adult male) and <abbrev xmlns:xlink="http://www.w3.org/1999/xlink" content-type="institution" xlink:title="Colección de Anfibios, Instituto de Recursos Biológicos Alexander von Humboldt, Villa de Leyva, Boyacá, Colombia" id="ABBRID0E6NAE" xlink:type="simple">IAvH</abbrev>-Am-17428 (adult female) from Finca Peñas Blancas, vereda Roble Hueco, Bojacá municipality, Cundinamarca department, Colombia (<named-content xmlns:xlink="http://www.w3.org/1999/xlink" content-type="dwc:verbatimCoordinates" xlink:type="simple"><named-content content-type="geo-json" specific-use="{&#34;type&#34;:&#34;Point&#34;,&#34;coordinates&#34;:[-74.358100,4.691600]}" id="NCID0EHOAE" xlink:type="simple">4.6916, -74.3581</named-content></named-content>, 2390 m a.s.l.), collected by Y.R. López-Perilla in February 2021. <abbrev xmlns:xlink="http://www.w3.org/1999/xlink" content-type="institution" xlink:title="Colección de Anfibios, Instituto de Recursos Biológicos Alexander von Humboldt, Villa de Leyva, Boyacá, Colombia" id="ABBRID0EMOAE" xlink:type="simple">IAvH</abbrev>-Am-17429 (adult female) from vereda Cascajal, Soacha municipality, Cundinamarca department, Colombia (<named-content xmlns:xlink="http://www.w3.org/1999/xlink" content-type="dwc:verbatimCoordinates" xlink:type="simple"><named-content content-type="geo-json" specific-use="{&#34;type&#34;:&#34;Point&#34;,&#34;coordinates&#34;:[-74.292200,4.595400]}" id="NCID0EUOAE" xlink:type="simple">4.5954, -74.2922</named-content></named-content>, 2700 m a.s.l.), collected by G.F. Medina-Rangel in September 2022.</p></tp:treatment-sec><tp:treatment-sec sec-type="Referred specimens" id="SECID0EZOAE"><title>Referred specimens</title><p><bold>(<italic>n</italic> = 36: 7 females, 29 juveniles and subadults).</bold><named-content xmlns:xlink="http://www.w3.org/1999/xlink" content-type="dwc:institutional_code" xlink:title="Laboratorio de Anfibios, Instituto de Ciencias Naturales, Universidad Nacional de Colombia, Bogotá D.C., Colombia" xlink:href="http://grbio.org/institution/universidad-nacional-de-colombia" xlink:type="simple">ICN</named-content> 3544–48, five adult females from Hacienda ‘El Soche’, Granada municipality, Cundinamarca department, Colombia (<named-content xmlns:xlink="http://www.w3.org/1999/xlink" content-type="dwc:verbatimCoordinates" xlink:type="simple"><named-content content-type="geo-json" specific-use="{&#34;type&#34;:&#34;Point&#34;,&#34;coordinates&#34;:[-74.324000,4.515300]}" id="NCID0EPPAE" xlink:type="simple">4.5153, -74.3240</named-content></named-content>, 2600 m a.s.l.) obtained by Rurithza Velandia in December 1977; specimen <named-content xmlns:xlink="http://www.w3.org/1999/xlink" content-type="dwc:institutional_code" xlink:title="Laboratorio de Anfibios, Instituto de Ciencias Naturales, Universidad Nacional de Colombia, Bogotá D.C., Colombia" xlink:href="http://grbio.org/institution/universidad-nacional-de-colombia" xlink:type="simple">ICN</named-content> 3545 is cleared and stained; MVZ 167997, a juvenile obtained by Pere Alberch on 17 December 1978. <named-content xmlns:xlink="http://www.w3.org/1999/xlink" content-type="dwc:institutional_code" xlink:title="Laboratorio de Anfibios, Instituto de Ciencias Naturales, Universidad Nacional de Colombia, Bogotá D.C., Colombia" xlink:href="http://grbio.org/institution/universidad-nacional-de-colombia" xlink:type="simple">ICN</named-content> 58245–58268, a batch of 23 juvenile and subadult specimens from Hacienda ‘La Tribuna’, vereda Noruega Alta, Silvania municipality, Cundinamarca department, Colombia (<named-content xmlns:xlink="http://www.w3.org/1999/xlink" content-type="dwc:verbatimCoordinates" xlink:type="simple"><named-content content-type="geo-json" specific-use="{&#34;type&#34;:&#34;Point&#34;,&#34;coordinates&#34;:[-74.320300,4.483600]}" id="NCID0EHQAE" xlink:type="simple">4.4836, -74.3203</named-content></named-content>, 2700 m a.s.l.) obtained by Cesar Monguí in September 2008. <named-content xmlns:xlink="http://www.w3.org/1999/xlink" content-type="dwc:institutional_code" xlink:title="Laboratorio de Anfibios, Instituto de Ciencias Naturales, Universidad Nacional de Colombia, Bogotá D.C., Colombia" xlink:href="http://grbio.org/institution/universidad-nacional-de-colombia" xlink:type="simple">ICN</named-content> 60319–20, two juveniles from vereda Roquemonte, San Antonio del Tequendama municipality, Cundinamarca department, Colombia (<named-content xmlns:xlink="http://www.w3.org/1999/xlink" content-type="dwc:verbatimCoordinates" xlink:type="simple"><named-content content-type="geo-json" specific-use="{&#34;type&#34;:&#34;Point&#34;,&#34;coordinates&#34;:[-74.300800,4.605600]}" id="NCID0EXQAE" xlink:type="simple">4.6056, -74.3008</named-content></named-content>, 2600 m a.s.l.) obtained by J.D. Fernández in August 2013. <named-content xmlns:xlink="http://www.w3.org/1999/xlink" content-type="dwc:institutional_code" xlink:title="Laboratorio de Anfibios, Instituto de Ciencias Naturales, Universidad Nacional de Colombia, Bogotá D.C., Colombia" xlink:href="http://grbio.org/institution/universidad-nacional-de-colombia" xlink:type="simple">ICN</named-content> 60321–22, a juvenile and an adult female (respectively) also from vereda Roquemonte, San Antonio del Tequendama municipality, Cundinamarca department, Colombia (<named-content xmlns:xlink="http://www.w3.org/1999/xlink" content-type="dwc:verbatimCoordinates" xlink:type="simple"><named-content content-type="geo-json" specific-use="{&#34;type&#34;:&#34;Point&#34;,&#34;coordinates&#34;:[-74.300800,4.605600]}" id="NCID0EHRAE" xlink:type="simple">4.6056, -74.3008</named-content></named-content>, 2600 m a.s.l.) obtained by J.D. Fernández in March 2017. <named-content xmlns:xlink="http://www.w3.org/1999/xlink" content-type="dwc:institutional_code" xlink:title="Laboratorio de Anfibios, Instituto de Ciencias Naturales, Universidad Nacional de Colombia, Bogotá D.C., Colombia" xlink:href="http://grbio.org/institution/universidad-nacional-de-colombia" xlink:type="simple">ICN</named-content> 60323–25, two juveniles and an adult female (respectively) from vereda Roquemonte, San Antonio del Tequendama municipality, Cundinamarca department, Colombia (<named-content xmlns:xlink="http://www.w3.org/1999/xlink" content-type="dwc:verbatimCoordinates" xlink:type="simple"><named-content content-type="geo-json" specific-use="{&#34;type&#34;:&#34;Point&#34;,&#34;coordinates&#34;:[-74.300800,4.605600]}" id="NCID0EXRAE" xlink:type="simple">4.6056, -74.3008</named-content></named-content>, 2600 m a.s.l.), also obtained by J.D. Fernández in January 2018.</p></tp:treatment-sec><tp:treatment-sec sec-type="diagnosis" id="SECID0E2RAE"><title>Diagnosis.</title><p><italic><tp:taxon-name><tp:taxon-name-part taxon-name-part-type="genus" reg="Bolitoglossa">Bolitoglossa</tp:taxon-name-part><tp:taxon-name-part taxon-name-part-type="species" reg="muisca">muisca</tp:taxon-name-part></tp:taxon-name></italic> is a member the subgenus <tp:taxon-name><tp:taxon-name-part taxon-name-part-type="genus" reg="Bolitoglossa"/><tp:taxon-name-part taxon-name-part-type="subgenus" reg="Eladinea">Eladinea</tp:taxon-name-part></tp:taxon-name> and of the <italic><tp:taxon-name><tp:taxon-name-part taxon-name-part-type="genus" reg="Bolitoglossa"/><tp:taxon-name-part taxon-name-part-type="species" reg="adspersa">adspersa</tp:taxon-name-part></tp:taxon-name></italic> species group. The new species is characterized by the following morphological characters: a large-size body; a broad head; a rounded snout in dorsal and ventral views; a very thick postocular fold; a moderate subgular fold; smooth skin texture; moderately long limbs; moderate webbing on third finger and toe; and a short, robust tail.</p><p>Even though <italic><tp:taxon-name><tp:taxon-name-part taxon-name-part-type="genus" reg="Bolitoglossa">Bolitoglossa</tp:taxon-name-part><tp:taxon-name-part taxon-name-part-type="species" reg="adspersa">adspersa</tp:taxon-name-part></tp:taxon-name></italic> and <italic><tp:taxon-name><tp:taxon-name-part taxon-name-part-type="genus" reg="Bolitoglossa">B.</tp:taxon-name-part><tp:taxon-name-part taxon-name-part-type="species" reg="muisca">muisca</tp:taxon-name-part></tp:taxon-name></italic> share their moderate webbing on hands and feet, we regard the former as having less webbing than the latter. Moreover, the tips of the fingers and toes are separated from the distal margin of the webbing, exposing their subcircular-shaped digits; unlike those of <italic><tp:taxon-name><tp:taxon-name-part taxon-name-part-type="genus" reg="Bolitoglossa">B.</tp:taxon-name-part><tp:taxon-name-part taxon-name-part-type="species" reg="muisca">muisca</tp:taxon-name-part></tp:taxon-name></italic> (Fig. <xref ref-type="fig" rid="F4">4</xref>). The new species is slightly larger on average than <italic><tp:taxon-name><tp:taxon-name-part taxon-name-part-type="genus" reg="Bolitoglossa">B.</tp:taxon-name-part><tp:taxon-name-part taxon-name-part-type="species" reg="adspersa">adspersa</tp:taxon-name-part></tp:taxon-name></italic> (mean <abbrev xmlns:xlink="http://www.w3.org/1999/xlink" xlink:title="snout-vent length" id="ABBRID0ERUAE" xlink:type="simple">SVL</abbrev> 52.8±3.4 mm; range 33.0–72.1 mm; <italic>n</italic> = 22 vs. 45.0±3.4 mm; range 30.7–66.3 mm; <italic>n</italic> = 26), additionally, the tail of <italic><tp:taxon-name><tp:taxon-name-part taxon-name-part-type="genus" reg="Bolitoglossa">B.</tp:taxon-name-part><tp:taxon-name-part taxon-name-part-type="species" reg="adspersa">adspersa</tp:taxon-name-part></tp:taxon-name></italic> is thin and long in relation to the trunk but thick and short in relation to the trunk in <italic><tp:taxon-name><tp:taxon-name-part taxon-name-part-type="genus" reg="Bolitoglossa">B.</tp:taxon-name-part><tp:taxon-name-part taxon-name-part-type="species" reg="muisca">muisca</tp:taxon-name-part></tp:taxon-name></italic> (Table <xref ref-type="table" rid="T1">1</xref>). <italic><tp:taxon-name><tp:taxon-name-part taxon-name-part-type="genus" reg="Bolitoglossa">Bolitoglossa</tp:taxon-name-part><tp:taxon-name-part taxon-name-part-type="species" reg="muisca">muisca</tp:taxon-name-part></tp:taxon-name></italic> differs from <italic><tp:taxon-name><tp:taxon-name-part taxon-name-part-type="genus" reg="Bolitoglossa">B.</tp:taxon-name-part><tp:taxon-name-part taxon-name-part-type="species" reg="capitana">capitana</tp:taxon-name-part></tp:taxon-name></italic> by having moderately webbed hands and feet (vs. almost fully webbed hands and feet in <italic><tp:taxon-name><tp:taxon-name-part taxon-name-part-type="genus" reg="Bolitoglossa">B.</tp:taxon-name-part><tp:taxon-name-part taxon-name-part-type="species" reg="capitana">capitana</tp:taxon-name-part></tp:taxon-name></italic>), by being overall smaller in size (mean <abbrev xmlns:xlink="http://www.w3.org/1999/xlink" xlink:title="snout-vent length" id="ABBRID0EUWAE" xlink:type="simple">SVL</abbrev> 52.8±3.4 mm; range 33.0–72.1 mm; <italic>n</italic> = 22 vs. 75.2±10.9 mm; range 59.2–85.5 mm; <italic>n</italic> = 5), by having fewer maxillary teeth (mean <abbrev xmlns:xlink="http://www.w3.org/1999/xlink" xlink:title="maxillary teeth" id="ABBRID0E3WAE" xlink:type="simple">MT</abbrev> 24.4±3.0; range 14–36; <italic>n</italic> = 17 vs. 30.4±5.1; range 22–37; <italic>n</italic> = 5) by having fewer vomerine teeth (mean <abbrev xmlns:xlink="http://www.w3.org/1999/xlink" xlink:title="vomerine teeth" id="ABBRID0EEXAE" xlink:type="simple">VT</abbrev> 35.1±4.0; range 24–53; <italic>n</italic> = 17 vs. 66.4±14.8; range 46–87; <italic>n</italic> = 5), and because the new species bears a faint, very small gular fold that is large, thick and notable in <italic><tp:taxon-name><tp:taxon-name-part taxon-name-part-type="genus" reg="Bolitoglossa">B.</tp:taxon-name-part><tp:taxon-name-part taxon-name-part-type="species" reg="capitana">capitana</tp:taxon-name-part></tp:taxon-name></italic> (<xref ref-type="bibr" rid="B8">Cruz-Rodríguez et al. 2021</xref>: figs 13, 14). <italic><tp:taxon-name><tp:taxon-name-part taxon-name-part-type="genus" reg="Bolitoglossa">Bolitoglossa</tp:taxon-name-part><tp:taxon-name-part taxon-name-part-type="species" reg="muisca">muisca</tp:taxon-name-part></tp:taxon-name></italic> differs from <italic><tp:taxon-name><tp:taxon-name-part taxon-name-part-type="genus" reg="Bolitoglossa">B.</tp:taxon-name-part><tp:taxon-name-part taxon-name-part-type="species" reg="pandi">pandi</tp:taxon-name-part></tp:taxon-name></italic> because the tips of the third digit and toe of the latter are triangular and pointed in outline (vs. third digits and toes oval and webbed to a higher degree in <italic><tp:taxon-name><tp:taxon-name-part taxon-name-part-type="genus" reg="Bolitoglossa">B.</tp:taxon-name-part><tp:taxon-name-part taxon-name-part-type="species" reg="muisca">muisca</tp:taxon-name-part></tp:taxon-name></italic>), by being a slightly larger species (mean <abbrev xmlns:xlink="http://www.w3.org/1999/xlink" xlink:title="snout-vent length" id="ABBRID0E3YAE" xlink:type="simple">SVL</abbrev> 52.8±3.4 mm; range 33.0–72.1 mm; <italic>n</italic> = 22 vs. 44.0±2.9 mm; range 35.9–52 mm; <italic>n</italic> = 12), and by having mostly smooth skin (vs. coarse skin in <italic><tp:taxon-name><tp:taxon-name-part taxon-name-part-type="genus" reg="Bolitoglossa">B.</tp:taxon-name-part><tp:taxon-name-part taxon-name-part-type="species" reg="pandi">pandi</tp:taxon-name-part></tp:taxon-name></italic>); moreover, the tail of <italic><tp:taxon-name><tp:taxon-name-part taxon-name-part-type="genus" reg="Bolitoglossa">B.</tp:taxon-name-part><tp:taxon-name-part taxon-name-part-type="species" reg="pandi">pandi</tp:taxon-name-part></tp:taxon-name></italic> tapers gradually and symmetrically from broad to slender antero-posteriorly, unlike that of the new species, which is slightly rectangular in outline, becoming abruptly wider than the base, and ending in a rounded tip (Table <xref ref-type="table" rid="T1">1</xref>).</p><table-wrap id="T1" position="float" orientation="portrait"><label>Table 1.</label><caption><p>Meristic data and morphological comparisons of <italic><tp:taxon-name><tp:taxon-name-part taxon-name-part-type="genus" reg="Bolitoglossa">Bolitoglossa</tp:taxon-name-part><tp:taxon-name-part taxon-name-part-type="species" reg="adspersa">adspersa</tp:taxon-name-part></tp:taxon-name></italic>, <italic><tp:taxon-name><tp:taxon-name-part taxon-name-part-type="genus" reg="Bolitoglossa">B.</tp:taxon-name-part><tp:taxon-name-part taxon-name-part-type="species" reg="capitana">capitana</tp:taxon-name-part></tp:taxon-name></italic>, <italic><tp:taxon-name><tp:taxon-name-part taxon-name-part-type="genus" reg="Bolitoglossa">B.</tp:taxon-name-part><tp:taxon-name-part taxon-name-part-type="species" reg="muisca">muisca</tp:taxon-name-part></tp:taxon-name></italic>, and <italic><tp:taxon-name><tp:taxon-name-part taxon-name-part-type="genus" reg="Bolitoglossa">B.</tp:taxon-name-part><tp:taxon-name-part taxon-name-part-type="species" reg="pandi">pandi</tp:taxon-name-part></tp:taxon-name></italic>. For abbreviations see methods section.</p></caption><table id="TID0EIXAG" rules="all"><tbody><tr><th rowspan="1" colspan="1">Characters/Species</th><th rowspan="1" colspan="1">
                      <italic>
                        <tp:taxon-name><tp:taxon-name-part taxon-name-part-type="genus" reg="Bolitoglossa">B.</tp:taxon-name-part><tp:taxon-name-part taxon-name-part-type="species" reg="adspersa">adspersa</tp:taxon-name-part></tp:taxon-name>
                      </italic>
                    </th><th rowspan="1" colspan="1">
                      <italic>
                        <tp:taxon-name><tp:taxon-name-part taxon-name-part-type="genus" reg="Bolitoglossa">B.</tp:taxon-name-part><tp:taxon-name-part taxon-name-part-type="species" reg="capitana">capitana</tp:taxon-name-part></tp:taxon-name>
                      </italic>
                    </th><th rowspan="1" colspan="1">
                      <italic>
                        <tp:taxon-name><tp:taxon-name-part taxon-name-part-type="genus" reg="Bolitoglossa">B.</tp:taxon-name-part><tp:taxon-name-part taxon-name-part-type="species" reg="muisca">muisca</tp:taxon-name-part></tp:taxon-name>
                      </italic>
                    </th><th rowspan="1" colspan="1">
                      <italic>
                        <tp:taxon-name><tp:taxon-name-part taxon-name-part-type="genus" reg="Bolitoglossa">B.</tp:taxon-name-part><tp:taxon-name-part taxon-name-part-type="species" reg="pandi">pandi</tp:taxon-name-part></tp:taxon-name>
                      </italic>
                    </th></tr><tr><td rowspan="1" colspan="1">
                      <abbrev xmlns:xlink="http://www.w3.org/1999/xlink" xlink:title="vomerine teeth" id="ABBRID0E34AE" xlink:type="simple">VT</abbrev>
                    </td><td rowspan="1" colspan="1">26.1±2.5 (18–38) [<italic>n</italic> = 17]</td><td rowspan="1" colspan="1">66.4±14.8 (46–87) [<italic>n</italic> = 5]</td><td rowspan="1" colspan="1">35.1±4 (24–53) [<italic>n</italic> = 17]</td><td rowspan="1" colspan="1">31.8±4 (21–42) [<italic>n</italic> = 12]</td></tr><tr><td rowspan="1" colspan="1">
                      <abbrev xmlns:xlink="http://www.w3.org/1999/xlink" xlink:title="maxillary teeth" id="ABBRID0E45AE" xlink:type="simple">MT</abbrev>
                    </td><td rowspan="1" colspan="1">17.6±1.5 (13–29) [<italic>n</italic> = 18]</td><td rowspan="1" colspan="1">30.4±5.1 (22–37) [<italic>n</italic> = 5]</td><td rowspan="1" colspan="1">24.4±3 (14–36) [<italic>n</italic> = 17]</td><td rowspan="1" colspan="1">18.3±2.2 (13–26) [<italic>n</italic> = 12]</td></tr><tr><td rowspan="1" colspan="1">
                      <abbrev xmlns:xlink="http://www.w3.org/1999/xlink" xlink:title="snout-vent length" id="ABBRID0E56AE" xlink:type="simple">SVL</abbrev>
                    </td><td rowspan="1" colspan="1">45±3.4 (30.7–66.3) [<italic>n</italic> = 26]</td><td rowspan="1" colspan="1">75.2±10.9 (59.2–85.5) [<italic>n</italic> = 5]</td><td rowspan="1" colspan="1">52.8±3.4 (33–72.1) [<italic>n</italic> = 22]</td><td rowspan="1" colspan="1">44±2.9 (35.9–52) [<italic>n</italic> = 12]</td></tr><tr><td rowspan="1" colspan="1">
                      <abbrev xmlns:xlink="http://www.w3.org/1999/xlink" xlink:title="tail length" id="ABBRID0EABAG" xlink:type="simple">TL</abbrev>
                    </td><td rowspan="1" colspan="1">35±3.7 (21.2–54.2) [<italic>n</italic> = 26]</td><td rowspan="1" colspan="1">61.0±7.4 (53.2–70.8) [<italic>n</italic> = 4]</td><td rowspan="1" colspan="1">38.9±4.3 (11.6–55.5) [<italic>n</italic> = 22]</td><td rowspan="1" colspan="1">29.1±5.2 (15.4–42.8) [<italic>n</italic> = 11]</td></tr><tr><td rowspan="1" colspan="1">
                      <abbrev xmlns:xlink="http://www.w3.org/1999/xlink" xlink:title="head width" id="ABBRID0EBCAG" xlink:type="simple">HW</abbrev>
                    </td><td rowspan="1" colspan="1">6.6±0.4 (4.9–9.5) [<italic>n</italic> = 27]</td><td rowspan="1" colspan="1">10.9±1.5 (8.8–12.5) [<italic>n</italic> = 5]</td><td rowspan="1" colspan="1">7.9±0.4 (5.4–10.3) [<italic>n</italic> = 22]</td><td rowspan="1" colspan="1">6.6±0.5 (5.3–8.2) [<italic>n</italic> = 12]</td></tr><tr><td rowspan="1" colspan="1">
                      <abbrev xmlns:xlink="http://www.w3.org/1999/xlink" xlink:title="head length" id="ABBRID0ECDAG" xlink:type="simple">HL</abbrev>
                    </td><td rowspan="1" colspan="1">8.2±0.5 (5.8–10.2) [<italic>n</italic> = 27]</td><td rowspan="1" colspan="1">12.2 [<italic>n</italic> = 1]</td><td rowspan="1" colspan="1">9.1±0.7 (5.6–14.5) [<italic>n</italic> = 22]</td><td rowspan="1" colspan="1">7.47±0.6 (6.3–10.2) [<italic>n</italic> = 12]</td></tr><tr><td rowspan="1" colspan="1"><abbrev xmlns:xlink="http://www.w3.org/1999/xlink" xlink:title="tail length" id="ABBRID0EDEAG" xlink:type="simple">TL</abbrev>/<abbrev xmlns:xlink="http://www.w3.org/1999/xlink" xlink:title="snout-vent length" id="ABBRID0EHEAG" xlink:type="simple">SVL</abbrev></td><td rowspan="1" colspan="1">0.8±0.1 (0.6–1.1) [<italic>n</italic> = 11]</td><td rowspan="1" colspan="1">0.8±0.1 (0.7–1.1) [<italic>n</italic> = 4]</td><td rowspan="1" colspan="1">0.72±0.1 (0.2–0.9) [<italic>n</italic> = 22]</td><td rowspan="1" colspan="1">0.6±0.1 (0.34–1.1) [<italic>n</italic> = 11]</td></tr><tr><td rowspan="1" colspan="1">Webbing on third finger</td><td rowspan="1" colspan="1">Moderate</td><td rowspan="1" colspan="1">Extensive</td><td rowspan="1" colspan="1">Moderate</td><td rowspan="1" colspan="1">Moderate</td></tr><tr><td rowspan="1" colspan="1">Webbing on third toe</td><td rowspan="1" colspan="1">Moderate</td><td rowspan="1" colspan="1">Extensive</td><td rowspan="1" colspan="1">Moderate</td><td rowspan="1" colspan="1">Moderate</td></tr><tr><td rowspan="1" colspan="1">Postocular fold</td><td rowspan="1" colspan="1">Thick</td><td rowspan="1" colspan="1">Absent</td><td rowspan="1" colspan="1">Very thick</td><td rowspan="1" colspan="1">Absent</td></tr><tr><td rowspan="1" colspan="1">Subgular fold</td><td rowspan="1" colspan="1">Very thick</td><td rowspan="1" colspan="1">Thick</td><td rowspan="1" colspan="1">Moderate</td><td rowspan="1" colspan="1">Faint</td></tr><tr><td rowspan="1" colspan="1">Snout in dorsal and ventral view</td><td rowspan="1" colspan="1">Truncated</td><td rowspan="1" colspan="1">Truncated</td><td rowspan="1" colspan="1">Rounded</td><td rowspan="1" colspan="1">Truncated</td></tr><tr><td rowspan="1" colspan="1">Tail shape</td><td rowspan="1" colspan="1">Tapered</td><td rowspan="1" colspan="1">Tapered</td><td rowspan="1" colspan="1">Stout</td><td rowspan="1" colspan="1">Tapered</td></tr></tbody></table></table-wrap></tp:treatment-sec><tp:treatment-sec sec-type="description" id="SECID0ECIAG"><title>Description of the holotype.</title><p>An adult female (<abbrev xmlns:xlink="http://www.w3.org/1999/xlink" xlink:title="snout-vent length" id="ABBRID0EIIAG" xlink:type="simple">SVL</abbrev> = 61.3 mm) with a broad head (<abbrev xmlns:xlink="http://www.w3.org/1999/xlink" xlink:title="head width" id="ABBRID0EMIAG" xlink:type="simple">HW</abbrev>/<abbrev xmlns:xlink="http://www.w3.org/1999/xlink" xlink:title="snout-vent length" id="ABBRID0EQIAG" xlink:type="simple">SVL</abbrev> = 0.16); head longer than wide (<abbrev xmlns:xlink="http://www.w3.org/1999/xlink" xlink:title="head width" id="ABBRID0EUIAG" xlink:type="simple">HW</abbrev>/<abbrev xmlns:xlink="http://www.w3.org/1999/xlink" xlink:title="head length" id="ABBRID0EYIAG" xlink:type="simple">HL</abbrev> = 0.90); neck with a small, faint gular fold; snout short and truncated in profile, and dorsal view, but less so in ventral view (<abbrev xmlns:xlink="http://www.w3.org/1999/xlink" xlink:title="snout length" id="ABBRID0E3IAG" xlink:type="simple">SNL</abbrev> = 3.1 mm); large eyes that do not extend beyond the outline of the head in dorsal view and smaller than interorbital distance (<abbrev xmlns:xlink="http://www.w3.org/1999/xlink" xlink:title="eye diameter" id="ABBRID0EAJAG" xlink:type="simple">EYD</abbrev> = 3.18 mm, <abbrev xmlns:xlink="http://www.w3.org/1999/xlink" xlink:title="interorbital distance" id="ABBRID0EEJAG" xlink:type="simple">IOD</abbrev> = 3.37 mm); with a thick post ocular fold that extends past the posterior commissure of the eye onto the anterior margin of the gular fold; canthus rostralis subtle, small, rounded in outline; 33 maxillary teeth, 16 to the right and 17 to the left; vomerine teeth 25, these are not arranged in a single row but grouped towards the margins of the parasphenoid bone; with three premaxillary teeth that pierce the upper lip in males; nasolabial grooves well developed; moderate interdigital webbing on hands but third finger extends slightly further than the other fingers; toes with less interdigital webbing than fingers, toes II–V with less membrane than toe I; with subterminal pads on digits, digits in order of increasing length I&lt;II&lt;IV&gt;III; toes I&lt;II&lt;III&lt;IV&gt;V; longest digits of hand and feet are subcircular (L3T and L3F), limbs relatively long (FL/<abbrev xmlns:xlink="http://www.w3.org/1999/xlink" xlink:title="snout-vent length" id="ABBRID0EIJAG" xlink:type="simple">SVL</abbrev> = 0.23, HLL/<abbrev xmlns:xlink="http://www.w3.org/1999/xlink" xlink:title="snout-vent length" id="ABBRID0EMJAG" xlink:type="simple">SVL</abbrev> = 0.23); tail not exceeding standard length (<abbrev xmlns:xlink="http://www.w3.org/1999/xlink" xlink:title="tail length" id="ABBRID0EQJAG" xlink:type="simple">TL</abbrev>/<abbrev xmlns:xlink="http://www.w3.org/1999/xlink" xlink:title="snout-vent length" id="ABBRID0EUJAG" xlink:type="simple">SVL</abbrev> 0.93), narrower than the body at the base (posterior to the vent), slightly rectangular in outline, becoming abruptly wider than the base and ending in a rounded tip, but this condition is artefactual because the tip of the tail is missing; a long trunk (52.5 mm); with 13 costal grooves (Fig. <xref ref-type="fig" rid="F3">3</xref>). See Table <xref ref-type="table" rid="T2">2</xref> for meristic data of all type specimens.</p><fig id="F3" position="float" orientation="portrait"><object-id xmlns:xlink="http://www.w3.org/1999/xlink" content-type="doi" xlink:type="simple">10.3897/zookeys.1158.99077.figure3</object-id><object-id xmlns:xlink="http://www.w3.org/1999/xlink" content-type="arpha" xlink:type="simple">FCD2D759-E64F-5B2A-B763-8B56973C66EA</object-id><label>Figure 3.</label><caption><p>Holotype of <italic><tp:taxon-name><tp:taxon-name-part taxon-name-part-type="genus" reg="Bolitoglossa">Bolitoglossa</tp:taxon-name-part><tp:taxon-name-part taxon-name-part-type="species" reg="muisca">muisca</tp:taxon-name-part></tp:taxon-name></italic> (<abbrev xmlns:xlink="http://www.w3.org/1999/xlink" content-type="institution" xlink:title="Colección de Anfibios, Instituto de Recursos Biológicos Alexander von Humboldt, Villa de Leyva, Boyacá, Colombia" id="ABBRID0ETKAG" xlink:type="simple">IAvH</abbrev>-Am-17413) in <bold>A</bold> dorsal <bold>B</bold> ventral and <bold>C</bold> lateral views. Photographs by JDF. Scale bar: 10 mm.</p></caption><graphic xmlns:xlink="http://www.w3.org/1999/xlink" xlink:href="zookeys-1158-027_article-99077__-g003.jpg" position="float" orientation="portrait" xlink:type="simple" id="oo_839918.jpg"><uri content-type="original_file" xlink:type="simple">https://binary.pensoft.net/fig/839918</uri></graphic></fig><fig id="F4" position="float" orientation="portrait"><object-id xmlns:xlink="http://www.w3.org/1999/xlink" content-type="doi" xlink:type="simple">10.3897/zookeys.1158.99077.figure4</object-id><object-id xmlns:xlink="http://www.w3.org/1999/xlink" content-type="arpha" xlink:type="simple">7C31FBF4-9782-5CDE-A4E0-9DA6581AA64B</object-id><label>Figure 4.</label><caption><p>Ventral views of the hands and feet of <bold>A</bold><italic><tp:taxon-name><tp:taxon-name-part taxon-name-part-type="genus" reg="Bolitoglossa">Bolitoglossa</tp:taxon-name-part><tp:taxon-name-part taxon-name-part-type="species" reg="muisca">muisca</tp:taxon-name-part></tp:taxon-name></italic> (<abbrev xmlns:xlink="http://www.w3.org/1999/xlink" content-type="institution" xlink:title="Colección de Anfibios, Instituto de Recursos Biológicos Alexander von Humboldt, Villa de Leyva, Boyacá, Colombia" id="ABBRID0EYLAG" xlink:type="simple">IAvH</abbrev>-Am-17413) <bold>B</bold><italic><tp:taxon-name><tp:taxon-name-part taxon-name-part-type="genus" reg="Bolitoglossa">Bolitoglossa</tp:taxon-name-part><tp:taxon-name-part taxon-name-part-type="species" reg="adspersa">adspersa</tp:taxon-name-part></tp:taxon-name></italic> (<named-content xmlns:xlink="http://www.w3.org/1999/xlink" content-type="dwc:institutional_code" xlink:title="Laboratorio de Anfibios, Instituto de Ciencias Naturales, Universidad Nacional de Colombia, Bogotá D.C., Colombia" xlink:href="http://grbio.org/institution/universidad-nacional-de-colombia" xlink:type="simple">ICN</named-content> 4885). Photographs by JDF. Scale bar: 10 mm.</p></caption><graphic xmlns:xlink="http://www.w3.org/1999/xlink" xlink:href="zookeys-1158-027_article-99077__-g004.jpg" position="float" orientation="portrait" xlink:type="simple" id="oo_839919.jpg"><uri content-type="original_file" xlink:type="simple">https://binary.pensoft.net/fig/839919</uri></graphic></fig><fig id="F5" position="float" orientation="portrait"><object-id xmlns:xlink="http://www.w3.org/1999/xlink" content-type="doi" xlink:type="simple">10.3897/zookeys.1158.99077.figure5</object-id><object-id xmlns:xlink="http://www.w3.org/1999/xlink" content-type="arpha" xlink:type="simple">5ED1AFBD-43A3-5B47-BC21-36E2BA65D43D</object-id><label>Figure 5.</label><caption><p>Paratype of <italic><tp:taxon-name><tp:taxon-name-part taxon-name-part-type="genus" reg="Bolitoglossa">Bolitoglossa</tp:taxon-name-part><tp:taxon-name-part taxon-name-part-type="species" reg="muisca">muisca</tp:taxon-name-part></tp:taxon-name></italic> (<abbrev xmlns:xlink="http://www.w3.org/1999/xlink" content-type="institution" xlink:title="Colección de Anfibios, Instituto de Recursos Biológicos Alexander von Humboldt, Villa de Leyva, Boyacá, Colombia" id="ABBRID0EKNAG" xlink:type="simple">IAvH</abbrev>-Am-17419) in life. Photographs by JDF.</p></caption><graphic xmlns:xlink="http://www.w3.org/1999/xlink" xlink:href="zookeys-1158-027_article-99077__-g005.jpg" position="float" orientation="portrait" xlink:type="simple" id="oo_839920.jpg"><uri content-type="original_file" xlink:type="simple">https://binary.pensoft.net/fig/839920</uri></graphic></fig><table-wrap id="T2" position="float" orientation="portrait"><label>Table 2.</label><caption><p>Meristic data and measurements of the type series of <italic><tp:taxon-name><tp:taxon-name-part taxon-name-part-type="genus" reg="Bolitoglossa">Bolitoglossa</tp:taxon-name-part><tp:taxon-name-part taxon-name-part-type="species" reg="muisca">muisca</tp:taxon-name-part></tp:taxon-name></italic>.</p></caption><table id="TID0ECGBG" rules="all"><tbody><tr><th rowspan="1" colspan="1">Characters/Type series</th><th rowspan="1" colspan="1"><abbrev xmlns:xlink="http://www.w3.org/1999/xlink" content-type="institution" xlink:title="Colección de Anfibios, Instituto de Recursos Biológicos Alexander von Humboldt, Villa de Leyva, Boyacá, Colombia" id="ABBRID0EUOAG" xlink:type="simple">IAvH</abbrev>-Am-17413 *</th><th rowspan="1" colspan="1"><abbrev xmlns:xlink="http://www.w3.org/1999/xlink" content-type="institution" xlink:title="Colección de Anfibios, Instituto de Recursos Biológicos Alexander von Humboldt, Villa de Leyva, Boyacá, Colombia" id="ABBRID0E4OAG" xlink:type="simple">IAvH</abbrev>-Am-17417</th><th rowspan="1" colspan="1"><abbrev xmlns:xlink="http://www.w3.org/1999/xlink" content-type="institution" xlink:title="Colección de Anfibios, Instituto de Recursos Biológicos Alexander von Humboldt, Villa de Leyva, Boyacá, Colombia" id="ABBRID0EGPAG" xlink:type="simple">IAvH</abbrev>-Am-17419</th><th rowspan="1" colspan="1"><abbrev xmlns:xlink="http://www.w3.org/1999/xlink" content-type="institution" xlink:title="Colección de Anfibios, Instituto de Recursos Biológicos Alexander von Humboldt, Villa de Leyva, Boyacá, Colombia" id="ABBRID0EPPAG" xlink:type="simple">IAvH</abbrev>-Am-17421</th><th rowspan="1" colspan="1"><abbrev xmlns:xlink="http://www.w3.org/1999/xlink" content-type="institution" xlink:title="Colección de Anfibios, Instituto de Recursos Biológicos Alexander von Humboldt, Villa de Leyva, Boyacá, Colombia" id="ABBRID0EYPAG" xlink:type="simple">IAvH</abbrev>-Am-17422</th><th rowspan="1" colspan="1"><abbrev xmlns:xlink="http://www.w3.org/1999/xlink" content-type="institution" xlink:title="Colección de Anfibios, Instituto de Recursos Biológicos Alexander von Humboldt, Villa de Leyva, Boyacá, Colombia" id="ABBRID0EBQAG" xlink:type="simple">IAvH</abbrev>-Am-17423</th><th rowspan="1" colspan="1"><abbrev xmlns:xlink="http://www.w3.org/1999/xlink" content-type="institution" xlink:title="Colección de Anfibios, Instituto de Recursos Biológicos Alexander von Humboldt, Villa de Leyva, Boyacá, Colombia" id="ABBRID0EKQAG" xlink:type="simple">IAvH</abbrev>-Am-17425</th><th rowspan="1" colspan="1"><abbrev xmlns:xlink="http://www.w3.org/1999/xlink" content-type="institution" xlink:title="Colección de Anfibios, Instituto de Recursos Biológicos Alexander von Humboldt, Villa de Leyva, Boyacá, Colombia" id="ABBRID0ETQAG" xlink:type="simple">IAvH</abbrev>-Am-17428</th><th rowspan="1" colspan="1"><abbrev xmlns:xlink="http://www.w3.org/1999/xlink" content-type="institution" xlink:title="Colección de Anfibios, Instituto de Recursos Biológicos Alexander von Humboldt, Villa de Leyva, Boyacá, Colombia" id="ABBRID0E3QAG" xlink:type="simple">IAvH</abbrev>-Am-17429</th></tr><tr><td rowspan="1" colspan="1">Sex</td><td rowspan="1" colspan="1">Female</td><td rowspan="1" colspan="1">Male</td><td rowspan="1" colspan="1">Female</td><td rowspan="1" colspan="1">Male</td><td rowspan="1" colspan="1">Male</td><td rowspan="1" colspan="1">Female</td><td rowspan="1" colspan="1">Male</td><td rowspan="1" colspan="1">Female</td><td rowspan="1" colspan="1">Female</td></tr><tr><td rowspan="1" colspan="1"><abbrev xmlns:xlink="http://www.w3.org/1999/xlink" xlink:title="snout-vent length" id="ABBRID0EFSAG" xlink:type="simple">SVL</abbrev> (mm)</td><td rowspan="1" colspan="1">61.3</td><td rowspan="1" colspan="1">50.6</td><td rowspan="1" colspan="1">60.3</td><td rowspan="1" colspan="1">58.1</td><td rowspan="1" colspan="1">57.4</td><td rowspan="1" colspan="1">72.1</td><td rowspan="1" colspan="1">54</td><td rowspan="1" colspan="1">51.5</td><td rowspan="1" colspan="1">65.9</td></tr><tr><td rowspan="1" colspan="1"><abbrev xmlns:xlink="http://www.w3.org/1999/xlink" xlink:title="tail length" id="ABBRID0EJTAG" xlink:type="simple">TL</abbrev> (mm)</td><td rowspan="1" colspan="1">53.2</td><td rowspan="1" colspan="1">40.8</td><td rowspan="1" colspan="1">46.6</td><td rowspan="1" colspan="1">49.8</td><td rowspan="1" colspan="1">51.6</td><td rowspan="1" colspan="1">14.4<sup>+</sup></td><td rowspan="1" colspan="1">45.8</td><td rowspan="1" colspan="1">36.5</td><td rowspan="1" colspan="1">42.6</td></tr><tr><td rowspan="1" colspan="1"><abbrev xmlns:xlink="http://www.w3.org/1999/xlink" xlink:title="head width" id="ABBRID0EPUAG" xlink:type="simple">HW</abbrev> (mm)</td><td rowspan="1" colspan="1">9.6</td><td rowspan="1" colspan="1">7.7</td><td rowspan="1" colspan="1">9.2</td><td rowspan="1" colspan="1">7.7</td><td rowspan="1" colspan="1">8.7</td><td rowspan="1" colspan="1">9.8</td><td rowspan="1" colspan="1">8.5</td><td rowspan="1" colspan="1">8.2</td><td rowspan="1" colspan="1">10.3</td></tr><tr><td rowspan="1" colspan="1"><abbrev xmlns:xlink="http://www.w3.org/1999/xlink" xlink:title="head length" id="ABBRID0ETVAG" xlink:type="simple">HL</abbrev> (mm)</td><td rowspan="1" colspan="1">10.6</td><td rowspan="1" colspan="1">8.9</td><td rowspan="1" colspan="1">10.7</td><td rowspan="1" colspan="1">9.4</td><td rowspan="1" colspan="1">9.7</td><td rowspan="1" colspan="1">11.6</td><td rowspan="1" colspan="1">9</td><td rowspan="1" colspan="1">9.1</td><td rowspan="1" colspan="1">14.5</td></tr><tr><td rowspan="1" colspan="1"><abbrev xmlns:xlink="http://www.w3.org/1999/xlink" xlink:title="head width" id="ABBRID0EXWAG" xlink:type="simple">HW</abbrev>/<abbrev xmlns:xlink="http://www.w3.org/1999/xlink" xlink:title="snout-vent length" id="ABBRID0E2WAG" xlink:type="simple">SVL</abbrev></td><td rowspan="1" colspan="1">0.1</td><td rowspan="1" colspan="1">0.1</td><td rowspan="1" colspan="1">0.1</td><td rowspan="1" colspan="1">0.1</td><td rowspan="1" colspan="1">0.1</td><td rowspan="1" colspan="1">0.1</td><td rowspan="1" colspan="1">0.1</td><td rowspan="1" colspan="1">0.1</td><td rowspan="1" colspan="1">0.1</td></tr><tr><td rowspan="1" colspan="1"><abbrev xmlns:xlink="http://www.w3.org/1999/xlink" xlink:title="tail length" id="ABBRID0E5XAG" xlink:type="simple">TL</abbrev>/<abbrev xmlns:xlink="http://www.w3.org/1999/xlink" xlink:title="snout-vent length" id="ABBRID0ECYAG" xlink:type="simple">SVL</abbrev></td><td rowspan="1" colspan="1">0.8</td><td rowspan="1" colspan="1">0.8</td><td rowspan="1" colspan="1">0.7</td><td rowspan="1" colspan="1">0.8</td><td rowspan="1" colspan="1">0.9</td><td rowspan="1" colspan="1">--</td><td rowspan="1" colspan="1">0.8</td><td rowspan="1" colspan="1">0.7</td><td rowspan="1" colspan="1">0.6</td></tr><tr><td rowspan="1" colspan="1">
                      <abbrev xmlns:xlink="http://www.w3.org/1999/xlink" xlink:title="vomerine teeth" id="ABBRID0EFZAG" xlink:type="simple">VT</abbrev>
                    </td><td rowspan="1" colspan="1">25</td><td rowspan="1" colspan="1">23</td><td rowspan="1" colspan="1">26</td><td rowspan="1" colspan="1">18</td><td rowspan="1" colspan="1">23</td><td rowspan="1" colspan="1">36</td><td rowspan="1" colspan="1">22</td><td rowspan="1" colspan="1">32</td><td rowspan="1" colspan="1">36</td></tr><tr><td rowspan="1" colspan="1">
                      <abbrev xmlns:xlink="http://www.w3.org/1999/xlink" xlink:title="maxillary teeth" id="ABBRID0EJ1AG" xlink:type="simple">MT</abbrev>
                    </td><td rowspan="1" colspan="1">33</td><td rowspan="1" colspan="1">24</td><td rowspan="1" colspan="1">28</td><td rowspan="1" colspan="1">36</td><td rowspan="1" colspan="1">44</td><td rowspan="1" colspan="1">44</td><td rowspan="1" colspan="1">36</td><td rowspan="1" colspan="1">41</td><td rowspan="1" colspan="1">44</td></tr></tbody></table><table-wrap-foot><fn><p>* Denotes de holotype. <sup>+</sup> regenerated tail. -- No data. For abbreviations see Materials and methods section.</p></fn></table-wrap-foot></table-wrap></tp:treatment-sec><tp:treatment-sec sec-type="Coloration of the holotype in life" id="SECID0EO2AG"><title>Coloration of the holotype in life.</title><p>The color pattern of the holotype is described based on a photograph taken the day after capture. The dorsal surfaces of the head, the body and the tail are Raw Umber (280), strongly speckled with Dark Salmon (59); white stipples on the lateral surface of the head; the flanks, dorsum, legs, and tail have an irregular thin white stripe; the iris is Light Sky Blue (191) with Pratt’s Rufous (72) reticulations. The throat and ventral surfaces are white with Raw Umber (280) speckles and reticulations; the ventral surfaces of the limbs and tails with some Light Orange Yellow (7) vermiculated; underside of hands and feet are Olive-Brown (278).</p></tp:treatment-sec><tp:treatment-sec sec-type="Coloration of the holotype in preservative" id="SECID0ET2AG"><title>Coloration of the holotype in preservative.</title><p>The color pattern of the holotype was recorded after approximately five months stored in 70% ethanol. The dorsal surfaces of the head, the body and the tail are Raw Umber (280), strongly speckled with Dark Salmon (59); the flanks, dorsum, legs, and tail have an irregular Smoke Gray (266) stripe; the iris is Amber (51) with Orange Rufous (56) reticulations. The throat and ventral surface are Smoke Gray (266) with Raw Umber (280) speckles and reticulations; hands and feet soles are Grayish Horn (268) ventrally (Fig. <xref ref-type="fig" rid="F3">3</xref>).</p></tp:treatment-sec><tp:treatment-sec sec-type="Color variation" id="SECID0E42AG"><title>Color variation.</title><p>The specimens <abbrev xmlns:xlink="http://www.w3.org/1999/xlink" content-type="institution" xlink:title="Colección de Anfibios, Instituto de Recursos Biológicos Alexander von Humboldt, Villa de Leyva, Boyacá, Colombia" id="ABBRID0ED3AG" xlink:type="simple">IAvH</abbrev>-Am-17414–16 have the dorsal surfaces of the head, flanks, dorsum, front legs and vertebral band Orange-Rufous (56), strongly speckled with Raw Umber (280); paravertebral area, tail, and hind legs back Light-Yellow Ocher (13) with Raw Umber (280) dashes, and bordered with a wide Raw Umber (280) band; white stipples on the lateral surface of the head and back of the legs. The specimen <abbrev xmlns:xlink="http://www.w3.org/1999/xlink" content-type="institution" xlink:title="Colección de Anfibios, Instituto de Recursos Biológicos Alexander von Humboldt, Villa de Leyva, Boyacá, Colombia" id="ABBRID0EI3AG" xlink:type="simple">IAvH</abbrev>-Am-17425 has the dorsal surfaces of the head, body, legs, and tail Dark Salmon (59), strongly speckled with Raw Umber (280), with greater concentration at the nape of the neck. Ventral markings or blotches on the ventral surfaces of the body and tail vary in shape and size; often with irregular margins but are consistently white or cream-colored independent of sex and age (Figs <xref ref-type="fig" rid="F5">5</xref>–<xref ref-type="fig" rid="F7">7</xref>).</p><fig id="F6" position="float" orientation="portrait"><object-id xmlns:xlink="http://www.w3.org/1999/xlink" content-type="doi" xlink:type="simple">10.3897/zookeys.1158.99077.figure6</object-id><object-id xmlns:xlink="http://www.w3.org/1999/xlink" content-type="arpha" xlink:type="simple">F6814751-15DA-52D6-9AA1-42EF9B233DB6</object-id><label>Figure 6.</label><caption><p>Chromatic variation of <italic><tp:taxon-name><tp:taxon-name-part taxon-name-part-type="genus" reg="Bolitoglossa">Bolitoglossa</tp:taxon-name-part><tp:taxon-name-part taxon-name-part-type="species" reg="muisca">muisca</tp:taxon-name-part></tp:taxon-name></italic> in life. Notice some individuals bear white blotches on the ventral surfaces of the body and the tail. Photographs by YLP.</p></caption><graphic xmlns:xlink="http://www.w3.org/1999/xlink" xlink:href="zookeys-1158-027_article-99077__-g006.jpg" position="float" orientation="portrait" xlink:type="simple" id="oo_839921.jpg"><uri content-type="original_file" xlink:type="simple">https://binary.pensoft.net/fig/839921</uri></graphic></fig><fig id="F7" position="float" orientation="portrait"><object-id xmlns:xlink="http://www.w3.org/1999/xlink" content-type="doi" xlink:type="simple">10.3897/zookeys.1158.99077.figure7</object-id><object-id xmlns:xlink="http://www.w3.org/1999/xlink" content-type="arpha" xlink:type="simple">4F2A1A21-2F9C-563E-896E-F0DCE7E0AF65</object-id><label>Figure 7.</label><caption><p>A non-captured individual of <italic><tp:taxon-name><tp:taxon-name-part taxon-name-part-type="genus" reg="Bolitoglossa">Bolitoglossa</tp:taxon-name-part><tp:taxon-name-part taxon-name-part-type="species" reg="muisca">muisca</tp:taxon-name-part></tp:taxon-name></italic> from the surroundings of Reserva Chicaque, San Antonio del Tequendama, Cundinamarca, Colombia, photographed by JDF in October 2015. Notice the striking contrasting dark brown background coloration with ochre markings primarily on the dorsal surfaces of the body.</p></caption><graphic xmlns:xlink="http://www.w3.org/1999/xlink" xlink:href="zookeys-1158-027_article-99077__-g007.jpg" position="float" orientation="portrait" xlink:type="simple" id="oo_839922.jpg"><uri content-type="original_file" xlink:type="simple">https://binary.pensoft.net/fig/839922</uri></graphic></fig></tp:treatment-sec><tp:treatment-sec sec-type="etymology" id="SECID0EF5AG"><title>Etymology.</title><p>Named after the native human inhabitants of the Altiplano Cundiboyacense and Sabana de Bogotá. The Muiscas regarded amphibians as sacred creatures associated with sex, fertility, and the arrival of the rainy season. The specific epithet is used as a noun in apposition.</p></tp:treatment-sec><tp:treatment-sec sec-type="distribution" id="SECID0EK5AG"><title>Distribution.</title><p>At present, <italic><tp:taxon-name><tp:taxon-name-part taxon-name-part-type="genus" reg="Bolitoglossa">Bolitoglossa</tp:taxon-name-part><tp:taxon-name-part taxon-name-part-type="species" reg="muisca">muisca</tp:taxon-name-part></tp:taxon-name></italic> is known only from small cloud forest remnants on the western slopes of the Cordillera Oriental of Colombia in Bojacá, Granada, San Antonio del Tequendama, Silvania, and Soacha municipalities, Cundinamarca department. All specimens collected between 2390–2700 m a.s.l. (Fig. <xref ref-type="fig" rid="F2">2</xref>).</p></tp:treatment-sec><tp:treatment-sec sec-type="natural history" id="SECID0E65AG"><title>Natural history.</title><p>Individuals from Bojacá municipality were regularly found at night on the base (on the <italic>mantillo</italic>) and leaves of <tp:taxon-name><tp:taxon-name-part taxon-name-part-type="family">Cyatheaceae</tp:taxon-name-part></tp:taxon-name> ferns, which are dominant in the cloud forests of the Tequendama region of Cundinamarca department (Fig. <xref ref-type="fig" rid="F8">8</xref>). Most individuals from San Antonio del Tequendama municipality were found active at night perching on small branches of shrubs (<tp:taxon-name><tp:taxon-name-part taxon-name-part-type="family">Araceae</tp:taxon-name-part></tp:taxon-name> and <tp:taxon-name><tp:taxon-name-part taxon-name-part-type="family">Melastomataceae</tp:taxon-name-part></tp:taxon-name>), usually far away from rivers or streams. During the day, a few individuals were found inactive inside bromeliads below two meters height. When handled, these salamanders produced a sticky whiteish mucoserous substance; we consider this to be a defense mechanism against potential predators (<xref ref-type="bibr" rid="B3">Arrivillaga and Brown 2018</xref>). Two frog species (<italic><tp:taxon-name><tp:taxon-name-part taxon-name-part-type="genus" reg="Pristimantis">Pristimantis</tp:taxon-name-part></tp:taxon-name></italic> sp. and <italic><tp:taxon-name><tp:taxon-name-part taxon-name-part-type="genus" reg="Pristimantis">P.</tp:taxon-name-part><tp:taxon-name-part taxon-name-part-type="species" reg="uisae">uisae</tp:taxon-name-part></tp:taxon-name></italic>) and a lizard (<italic><tp:taxon-name><tp:taxon-name-part taxon-name-part-type="genus" reg="Anolis">Anolis</tp:taxon-name-part><tp:taxon-name-part taxon-name-part-type="species" reg="heterodermus">heterodermus</tp:taxon-name-part></tp:taxon-name></italic>) were found in sympatry with <italic><tp:taxon-name><tp:taxon-name-part taxon-name-part-type="genus" reg="Bolitoglossa">Bolitoglossa</tp:taxon-name-part><tp:taxon-name-part taxon-name-part-type="species" reg="muisca">muisca</tp:taxon-name-part></tp:taxon-name></italic>; no other salamander species were found within our fieldwork area.</p><fig id="F8" position="float" orientation="portrait"><object-id xmlns:xlink="http://www.w3.org/1999/xlink" content-type="doi" xlink:type="simple">10.3897/zookeys.1158.99077.figure8</object-id><object-id xmlns:xlink="http://www.w3.org/1999/xlink" content-type="arpha" xlink:type="simple">3D743A8A-B6D0-52C4-9A12-2BFF58325BB8</object-id><label>Figure 8.</label><caption><p>The Andean cloud forests of Bojacá, Cundinamarca, and the habitat of <italic><tp:taxon-name><tp:taxon-name-part taxon-name-part-type="genus" reg="Bolitoglossa">Bolitoglossa</tp:taxon-name-part><tp:taxon-name-part taxon-name-part-type="species" reg="muisca">muisca</tp:taxon-name-part></tp:taxon-name></italic>. Photographs by YLP.</p></caption><graphic xmlns:xlink="http://www.w3.org/1999/xlink" xlink:href="zookeys-1158-027_article-99077__-g008.jpg" position="float" orientation="portrait" xlink:type="simple" id="oo_839923.jpg"><uri content-type="original_file" xlink:type="simple">https://binary.pensoft.net/fig/839923</uri></graphic></fig></tp:treatment-sec><tp:treatment-sec sec-type="material" id="SECID0E5BBG"><title>Other material examined.</title><p>Countries are indicated in bold capitals, departments in regular capitals, municipalities, and localities in plain text. * Denotes specimens examined via photographs.</p><p><italic><tp:taxon-name><tp:taxon-name-part taxon-name-part-type="genus" reg="Bolitoglossa">Bolitoglossa</tp:taxon-name-part><tp:taxon-name-part taxon-name-part-type="species" reg="adspersa">adspersa</tp:taxon-name-part></tp:taxon-name></italic> (<italic>n</italic> = 29). <bold>Colombia</bold>: Boyacá: Duitama, Páramo de la Rusia: <named-content xmlns:xlink="http://www.w3.org/1999/xlink" content-type="dwc:institutional_code" xlink:title="Laboratorio de Anfibios, Instituto de Ciencias Naturales, Universidad Nacional de Colombia, Bogotá D.C., Colombia" xlink:href="http://grbio.org/institution/universidad-nacional-de-colombia" xlink:type="simple">ICN</named-content> 4301, 4310; Toquilla, Páramo de Toquilla: <named-content xmlns:xlink="http://www.w3.org/1999/xlink" content-type="dwc:institutional_code" xlink:title="Laboratorio de Anfibios, Instituto de Ciencias Naturales, Universidad Nacional de Colombia, Bogotá D.C., Colombia" xlink:href="http://grbio.org/institution/universidad-nacional-de-colombia" xlink:type="simple">ICN</named-content> 9487. Cundinamarca: Bogotá, D.C., Páramo de Cruz Verde: <abbrev xmlns:xlink="http://www.w3.org/1999/xlink" content-type="institution" xlink:title="Colección de Anfibios, Instituto de Recursos Biológicos Alexander von Humboldt, Villa de Leyva, Boyacá, Colombia" id="ABBRID0EEDBG" xlink:type="simple">IAvH</abbrev>-Am-8917, San Cristobal, Tánques de Vitelma, finca La Marranera: <abbrev xmlns:xlink="http://www.w3.org/1999/xlink" content-type="institution" xlink:title="Colección de Anfibios, Instituto de Recursos Biológicos Alexander von Humboldt, Villa de Leyva, Boyacá, Colombia" id="ABBRID0EJDBG" xlink:type="simple">IAvH</abbrev>-Am-696, 2947, 2954, 2957-58, 2964, 2967, 2972, Usme, represa El Hato: <named-content xmlns:xlink="http://www.w3.org/1999/xlink" content-type="dwc:institutional_code" xlink:title="Laboratorio de Anfibios, Instituto de Ciencias Naturales, Universidad Nacional de Colombia, Bogotá D.C., Colombia" xlink:href="http://grbio.org/institution/universidad-nacional-de-colombia" xlink:type="simple">ICN</named-content> 37555; Cabrera: vereda de Hoyerías: <abbrev xmlns:xlink="http://www.w3.org/1999/xlink" content-type="institution" xlink:title="Colección de Anfibios, Instituto de Recursos Biológicos Alexander von Humboldt, Villa de Leyva, Boyacá, Colombia" id="ABBRID0EWDBG" xlink:type="simple">IAvH</abbrev>-Am-13253 Fómeque, Laguna de Chingaza: <named-content xmlns:xlink="http://www.w3.org/1999/xlink" content-type="dwc:institutional_code" xlink:title="Laboratorio de Anfibios, Instituto de Ciencias Naturales, Universidad Nacional de Colombia, Bogotá D.C., Colombia" xlink:href="http://grbio.org/institution/universidad-nacional-de-colombia" xlink:type="simple">ICN</named-content> 4884, 4891; Guasca, Páramo de Guasca: <named-content xmlns:xlink="http://www.w3.org/1999/xlink" content-type="dwc:institutional_code" xlink:title="Laboratorio de Anfibios, Instituto de Ciencias Naturales, Universidad Nacional de Colombia, Bogotá D.C., Colombia" xlink:href="http://grbio.org/institution/universidad-nacional-de-colombia" xlink:type="simple">ICN</named-content> 4521, 4525, 4546; Fómeque, laguna Chingaza: <named-content xmlns:xlink="http://www.w3.org/1999/xlink" content-type="dwc:institutional_code" xlink:title="Laboratorio de Anfibios, Instituto de Ciencias Naturales, Universidad Nacional de Colombia, Bogotá D.C., Colombia" xlink:href="http://grbio.org/institution/universidad-nacional-de-colombia" xlink:type="simple">ICN</named-content> 4885; Fusagasugá, km 50 carretera Fusagasugá-La Florida: <named-content xmlns:xlink="http://www.w3.org/1999/xlink" content-type="dwc:institutional_code" xlink:title="Laboratorio de Anfibios, Instituto de Ciencias Naturales, Universidad Nacional de Colombia, Bogotá D.C., Colombia" xlink:href="http://grbio.org/institution/universidad-nacional-de-colombia" xlink:type="simple">ICN</named-content> 39096; Guatavita, vereda Montenquiva: <abbrev xmlns:xlink="http://www.w3.org/1999/xlink" content-type="institution" xlink:title="Colección de Anfibios, Instituto de Recursos Biológicos Alexander von Humboldt, Villa de Leyva, Boyacá, Colombia" id="ABBRID0E2EBG" xlink:type="simple">IAvH</abbrev>-Am-13174–75, <named-content xmlns:xlink="http://www.w3.org/1999/xlink" content-type="dwc:institutional_code" xlink:title="Laboratorio de Anfibios, Instituto de Ciencias Naturales, Universidad Nacional de Colombia, Bogotá D.C., Colombia" xlink:href="http://grbio.org/institution/universidad-nacional-de-colombia" xlink:type="simple">ICN</named-content> 55420; Guayabetal: Páramo Atravezado: <abbrev xmlns:xlink="http://www.w3.org/1999/xlink" content-type="institution" xlink:title="Colección de Anfibios, Instituto de Recursos Biológicos Alexander von Humboldt, Villa de Leyva, Boyacá, Colombia" id="ABBRID0EIFBG" xlink:type="simple">IAvH</abbrev>-Am-14808; Páramo de Palacio, P.N.N. Chingaza: <abbrev xmlns:xlink="http://www.w3.org/1999/xlink" content-type="institution" xlink:title="Colección de Anfibios, Instituto de Recursos Biológicos Alexander von Humboldt, Villa de Leyva, Boyacá, Colombia" id="ABBRID0ENFBG" xlink:type="simple">IAvH</abbrev>-Am-3101, 3096, Quétame, km 22 carretera central Villavicencio-Alto del Tigre: <named-content xmlns:xlink="http://www.w3.org/1999/xlink" content-type="dwc:institutional_code" xlink:title="Laboratorio de Anfibios, Instituto de Ciencias Naturales, Universidad Nacional de Colombia, Bogotá D.C., Colombia" xlink:href="http://grbio.org/institution/universidad-nacional-de-colombia" xlink:type="simple">ICN</named-content> 7123; Ubaque, reserva ecológica Matarredonda: <abbrev xmlns:xlink="http://www.w3.org/1999/xlink" content-type="institution" xlink:title="Colección de Anfibios, Instituto de Recursos Biológicos Alexander von Humboldt, Villa de Leyva, Boyacá, Colombia" id="ABBRID0E1FBG" xlink:type="simple">IAvH</abbrev>-Am-13254.</p><p><italic><tp:taxon-name><tp:taxon-name-part taxon-name-part-type="genus" reg="Bolitoglossa">Bolitoglossa</tp:taxon-name-part><tp:taxon-name-part taxon-name-part-type="species" reg="capitana">capitana</tp:taxon-name-part></tp:taxon-name></italic> (<italic>n</italic> = 4). <bold>Colombia</bold>: Cundinamarca: Albán, Granjas del Padre Luna: <named-content xmlns:xlink="http://www.w3.org/1999/xlink" content-type="dwc:institutional_code" xlink:title="Laboratorio de Anfibios, Instituto de Ciencias Naturales, Universidad Nacional de Colombia, Bogotá D.C., Colombia" xlink:href="http://grbio.org/institution/universidad-nacional-de-colombia" xlink:type="simple">ICN</named-content> 9221 &amp; <named-content xmlns:xlink="http://www.w3.org/1999/xlink" content-type="dwc:institutional_code" xlink:title="Colección de Anfibios, Museo La Salle, Universidad de La Salle, Bogotá D.C., Colombia" xlink:href="http://grbio.org/institution/universidad-de-la-salle" xlink:type="simple">MLS</named-content> 182–184*.</p><p><italic><tp:taxon-name><tp:taxon-name-part taxon-name-part-type="genus" reg="Bolitoglossa">Bolitoglossa</tp:taxon-name-part><tp:taxon-name-part taxon-name-part-type="species" reg="guaneae">guaneae</tp:taxon-name-part></tp:taxon-name></italic> (<italic>n</italic> = 27). <bold>Colombia</bold>: Santander: Charalá, Virolín, Cañaverales, sector El Reloj: <named-content xmlns:xlink="http://www.w3.org/1999/xlink" content-type="dwc:institutional_code" xlink:title="Laboratorio de Anfibios, Instituto de Ciencias Naturales, Universidad Nacional de Colombia, Bogotá D.C., Colombia" xlink:href="http://grbio.org/institution/universidad-nacional-de-colombia" xlink:type="simple">ICN</named-content> 5197, 8555, 8557, 12770–72, 34230, Cuchilla del Fara: <named-content xmlns:xlink="http://www.w3.org/1999/xlink" content-type="dwc:institutional_code" xlink:title="Laboratorio de Anfibios, Instituto de Ciencias Naturales, Universidad Nacional de Colombia, Bogotá D.C., Colombia" xlink:href="http://grbio.org/institution/universidad-nacional-de-colombia" xlink:type="simple">ICN</named-content> 47980, Hacienda La Sierra: <named-content xmlns:xlink="http://www.w3.org/1999/xlink" content-type="dwc:institutional_code" xlink:title="Laboratorio de Anfibios, Instituto de Ciencias Naturales, Universidad Nacional de Colombia, Bogotá D.C., Colombia" xlink:href="http://grbio.org/institution/universidad-nacional-de-colombia" xlink:type="simple">ICN</named-content> 34229–30, km 56: <named-content xmlns:xlink="http://www.w3.org/1999/xlink" content-type="dwc:institutional_code" xlink:title="Laboratorio de Anfibios, Instituto de Ciencias Naturales, Universidad Nacional de Colombia, Bogotá D.C., Colombia" xlink:href="http://grbio.org/institution/universidad-nacional-de-colombia" xlink:type="simple">ICN</named-content> 19558, <named-content xmlns:xlink="http://www.w3.org/1999/xlink" content-type="dwc:institutional_code" xlink:title="Colección Herpetológica of Universidad Industrial de Santander, Bucaramanga, Colombia" xlink:href="http://grbio.org/institution/universidad-industrial-de-santander" xlink:type="simple">UIS</named-content>-A 1369, <named-content xmlns:xlink="http://www.w3.org/1999/xlink" content-type="dwc:institutional_code" xlink:title="Colección Herpetológica of Universidad Industrial de Santander, Bucaramanga, Colombia" xlink:href="http://grbio.org/institution/universidad-industrial-de-santander" xlink:type="simple">UIS</named-content>-A 2078, <named-content xmlns:xlink="http://www.w3.org/1999/xlink" content-type="dwc:institutional_code" xlink:title="Colección Herpetológica of Universidad Industrial de Santander, Bucaramanga, Colombia" xlink:href="http://grbio.org/institution/universidad-industrial-de-santander" xlink:type="simple">UIS</named-content>-A 2082, <named-content xmlns:xlink="http://www.w3.org/1999/xlink" content-type="dwc:institutional_code" xlink:title="Colección Herpetológica of Universidad Industrial de Santander, Bucaramanga, Colombia" xlink:href="http://grbio.org/institution/universidad-industrial-de-santander" xlink:type="simple">UIS</named-content>-A 2179, <named-content xmlns:xlink="http://www.w3.org/1999/xlink" content-type="dwc:institutional_code" xlink:title="Colección Herpetológica of Universidad Industrial de Santander, Bucaramanga, Colombia" xlink:href="http://grbio.org/institution/universidad-industrial-de-santander" xlink:type="simple">UIS</named-content>-A 2317, <named-content xmlns:xlink="http://www.w3.org/1999/xlink" content-type="dwc:institutional_code" xlink:title="Colección Herpetológica of Universidad Industrial de Santander, Bucaramanga, Colombia" xlink:href="http://grbio.org/institution/universidad-industrial-de-santander" xlink:type="simple">UIS</named-content>-A 2325–6, <named-content xmlns:xlink="http://www.w3.org/1999/xlink" content-type="dwc:institutional_code" xlink:title="Colección Herpetológica of Universidad Industrial de Santander, Bucaramanga, Colombia" xlink:href="http://grbio.org/institution/universidad-industrial-de-santander" xlink:type="simple">UIS</named-content>-A 2891, <named-content xmlns:xlink="http://www.w3.org/1999/xlink" content-type="dwc:institutional_code" xlink:title="Colección Herpetológica of Universidad Industrial de Santander, Bucaramanga, Colombia" xlink:href="http://grbio.org/institution/universidad-industrial-de-santander" xlink:type="simple">UIS</named-content>-A 2893, <named-content xmlns:xlink="http://www.w3.org/1999/xlink" content-type="dwc:institutional_code" xlink:title="Colección Herpetológica of Universidad Industrial de Santander, Bucaramanga, Colombia" xlink:href="http://grbio.org/institution/universidad-industrial-de-santander" xlink:type="simple">UIS</named-content>-A 2895, <named-content xmlns:xlink="http://www.w3.org/1999/xlink" content-type="dwc:institutional_code" xlink:title="Colección Herpetológica of Universidad Industrial de Santander, Bucaramanga, Colombia" xlink:href="http://grbio.org/institution/universidad-industrial-de-santander" xlink:type="simple">UIS</named-content>-A 2898–9, paratypes <named-content xmlns:xlink="http://www.w3.org/1999/xlink" content-type="dwc:institutional_code" xlink:title="Colección Herpetológica of Universidad Industrial de Santander, Bucaramanga, Colombia" xlink:href="http://grbio.org/institution/universidad-industrial-de-santander" xlink:type="simple">UIS</named-content>-A 2203, <named-content xmlns:xlink="http://www.w3.org/1999/xlink" content-type="dwc:institutional_code" xlink:title="Colección Herpetológica of Universidad Industrial de Santander, Bucaramanga, Colombia" xlink:href="http://grbio.org/institution/universidad-industrial-de-santander" xlink:type="simple">UIS</named-content>-A 2320, <named-content xmlns:xlink="http://www.w3.org/1999/xlink" content-type="dwc:institutional_code" xlink:title="Colección Herpetológica of Universidad Industrial de Santander, Bucaramanga, Colombia" xlink:href="http://grbio.org/institution/universidad-industrial-de-santander" xlink:type="simple">UIS</named-content>-A 2324, <named-content xmlns:xlink="http://www.w3.org/1999/xlink" content-type="dwc:institutional_code" xlink:title="Colección Herpetológica of Universidad Industrial de Santander, Bucaramanga, Colombia" xlink:href="http://grbio.org/institution/universidad-industrial-de-santander" xlink:type="simple">UIS</named-content>-A 2897.</p><p><italic><tp:taxon-name><tp:taxon-name-part taxon-name-part-type="genus" reg="Bolitoglossa">Bolitoglossa</tp:taxon-name-part><tp:taxon-name-part taxon-name-part-type="species" reg="muisca">muisca</tp:taxon-name-part></tp:taxon-name></italic> (<italic>n</italic> = 54). <bold>Colombia</bold>: Cundinamarca: Bojacá, vereda Roble Hueco, predio La Esmeralda: <abbrev xmlns:xlink="http://www.w3.org/1999/xlink" content-type="institution" xlink:title="Colección de Anfibios, Instituto de Recursos Biológicos Alexander von Humboldt, Villa de Leyva, Boyacá, Colombia" id="ABBRID0ESMBG" xlink:type="simple">IAvH</abbrev>-Am-17413–22, Predio Peñas Blancas: <abbrev xmlns:xlink="http://www.w3.org/1999/xlink" content-type="institution" xlink:title="Colección de Anfibios, Instituto de Recursos Biológicos Alexander von Humboldt, Villa de Leyva, Boyacá, Colombia" id="ABBRID0EXMBG" xlink:type="simple">IAvH</abbrev>-Am-17423–28; Granada, hacienda El Soche: <named-content xmlns:xlink="http://www.w3.org/1999/xlink" content-type="dwc:institutional_code" xlink:title="Laboratorio de Anfibios, Instituto de Ciencias Naturales, Universidad Nacional de Colombia, Bogotá D.C., Colombia" xlink:href="http://grbio.org/institution/universidad-nacional-de-colombia" xlink:type="simple">ICN</named-content> 3544–48, MVZ 167997*; San Antonio del Tequendama, vereda Roquemonte, cerca de entrada Parque Chicaque: <named-content xmlns:xlink="http://www.w3.org/1999/xlink" content-type="dwc:institutional_code" xlink:title="Laboratorio de Anfibios, Instituto de Ciencias Naturales, Universidad Nacional de Colombia, Bogotá D.C., Colombia" xlink:href="http://grbio.org/institution/universidad-nacional-de-colombia" xlink:type="simple">ICN</named-content> 60319–25; Silvania, vereda Noruega Alta, Hacienda La Tribuna: <named-content xmlns:xlink="http://www.w3.org/1999/xlink" content-type="dwc:institutional_code" xlink:title="Laboratorio de Anfibios, Instituto de Ciencias Naturales, Universidad Nacional de Colombia, Bogotá D.C., Colombia" xlink:href="http://grbio.org/institution/universidad-nacional-de-colombia" xlink:type="simple">ICN</named-content> 58245–58268; Soacha, vereda Cascajal: <abbrev xmlns:xlink="http://www.w3.org/1999/xlink" content-type="institution" xlink:title="Colección de Anfibios, Instituto de Recursos Biológicos Alexander von Humboldt, Villa de Leyva, Boyacá, Colombia" id="ABBRID0EUNBG" xlink:type="simple">IAvH</abbrev>-Am-17429.</p><p><italic><tp:taxon-name><tp:taxon-name-part taxon-name-part-type="genus" reg="Bolitoglossa">Bolitoglossa</tp:taxon-name-part><tp:taxon-name-part taxon-name-part-type="species" reg="nicefori">nicefori</tp:taxon-name-part></tp:taxon-name></italic> (<italic>n</italic> = 13). <bold>Colombia</bold>: Santander: Floridablanca, El Mortiño, quebrada Torrentosa: <named-content xmlns:xlink="http://www.w3.org/1999/xlink" content-type="dwc:institutional_code" xlink:title="Laboratorio de Anfibios, Instituto de Ciencias Naturales, Universidad Nacional de Colombia, Bogotá D.C., Colombia" xlink:href="http://grbio.org/institution/universidad-nacional-de-colombia" xlink:type="simple">ICN</named-content> 50000, 58227, 58231; Zapatoca, finca Los Puentes, quebrada Uchuvala: <named-content xmlns:xlink="http://www.w3.org/1999/xlink" content-type="dwc:institutional_code" xlink:title="Laboratorio de Anfibios, Instituto de Ciencias Naturales, Universidad Nacional de Colombia, Bogotá D.C., Colombia" xlink:href="http://grbio.org/institution/universidad-nacional-de-colombia" xlink:type="simple">ICN</named-content> 58223–24, 58226; Piedecuesta, vereda Los Monos: <named-content xmlns:xlink="http://www.w3.org/1999/xlink" content-type="dwc:institutional_code" xlink:title="Colección Herpetológica of Universidad Industrial de Santander, Bucaramanga, Colombia" xlink:href="http://grbio.org/institution/universidad-industrial-de-santander" xlink:type="simple">UIS</named-content>-A 2987, <named-content xmlns:xlink="http://www.w3.org/1999/xlink" content-type="dwc:institutional_code" xlink:title="Colección Herpetológica of Universidad Industrial de Santander, Bucaramanga, Colombia" xlink:href="http://grbio.org/institution/universidad-industrial-de-santander" xlink:type="simple">UIS</named-content>-A 2991; Los Santos, vereda El Carrizal, finca Utopía: <named-content xmlns:xlink="http://www.w3.org/1999/xlink" content-type="dwc:institutional_code" xlink:title="Colección Herpetológica of Universidad Industrial de Santander, Bucaramanga, Colombia" xlink:href="http://grbio.org/institution/universidad-industrial-de-santander" xlink:type="simple">UIS</named-content>-A 5273–4; Guapotá, vereda Las Flores, finca La Chocolatera: <named-content xmlns:xlink="http://www.w3.org/1999/xlink" content-type="dwc:institutional_code" xlink:title="Colección Herpetológica of Universidad Industrial de Santander, Bucaramanga, Colombia" xlink:href="http://grbio.org/institution/universidad-industrial-de-santander" xlink:type="simple">UIS</named-content>-A 5264; San Gil, vereda San José, finca La Esperanza: <named-content xmlns:xlink="http://www.w3.org/1999/xlink" content-type="dwc:institutional_code" xlink:title="Colección Herpetológica of Universidad Industrial de Santander, Bucaramanga, Colombia" xlink:href="http://grbio.org/institution/universidad-industrial-de-santander" xlink:type="simple">UIS</named-content>-A 5270–1.</p><p><italic><tp:taxon-name><tp:taxon-name-part taxon-name-part-type="genus" reg="Bolitoglossa">Bolitoglossa</tp:taxon-name-part><tp:taxon-name-part taxon-name-part-type="species" reg="pandi">pandi</tp:taxon-name-part></tp:taxon-name></italic> (<italic>n</italic> = 20). <bold>Colombia</bold>: Cundinamarca: Pandi, vereda Buenos Aires Alta: <named-content xmlns:xlink="http://www.w3.org/1999/xlink" content-type="dwc:institutional_code" xlink:title="Laboratorio de Anfibios, Instituto de Ciencias Naturales, Universidad Nacional de Colombia, Bogotá D.C., Colombia" xlink:href="http://grbio.org/institution/universidad-nacional-de-colombia" xlink:type="simple">ICN</named-content> 45500, Supatá, vereda Las Lajas, reserva Cuzcungos: <named-content xmlns:xlink="http://www.w3.org/1999/xlink" content-type="dwc:institutional_code" xlink:title="Laboratorio de Anfibios, Instituto de Ciencias Naturales, Universidad Nacional de Colombia, Bogotá D.C., Colombia" xlink:href="http://grbio.org/institution/universidad-nacional-de-colombia" xlink:type="simple">ICN</named-content> 58492–05, Villeta, La Esmeralda: <abbrev xmlns:xlink="http://www.w3.org/1999/xlink" content-type="institution" xlink:title="Colección de Anfibios, Instituto de Recursos Biológicos Alexander von Humboldt, Villa de Leyva, Boyacá, Colombia" id="ABBRID0EDRBG" xlink:type="simple">IAvH</abbrev>-Am-10303–08.</p></tp:treatment-sec><tp:treatment-sec><!--Section generated to contain objects referenced in tp:taxon-treatment.--><fig id="F2" position="float" orientation="portrait"><object-id xmlns:xlink="http://www.w3.org/1999/xlink" content-type="doi" xlink:type="simple">10.3897/zookeys.1158.99077.figure2</object-id><object-id xmlns:xlink="http://www.w3.org/1999/xlink" content-type="arpha" xlink:type="simple">ABD29828-6853-5ADE-8600-7416AC3DA166</object-id><label>Figure 2.</label><caption><p>Maximum-likelihood tree of <tp:taxon-name><tp:taxon-name-part taxon-name-part-type="genus" reg="Bolitoglossa">Bolitoglossa</tp:taxon-name-part> (<tp:taxon-name-part taxon-name-part-type="subgenus" reg="Eladinea">Eladinea</tp:taxon-name-part>) <tp:taxon-name-part taxon-name-part-type="species" reg="adspersa">adspersa</tp:taxon-name-part></tp:taxon-name> group showing the phylogenetic position of <italic><tp:taxon-name><tp:taxon-name-part taxon-name-part-type="genus" reg="Bolitoglossa">Bolitoglossa</tp:taxon-name-part><tp:taxon-name-part taxon-name-part-type="species" reg="muisca">muisca</tp:taxon-name-part></tp:taxon-name></italic>. Vertical bars indicate the two-species hypothesis within <italic><tp:taxon-name><tp:taxon-name-part taxon-name-part-type="genus" reg="Bolitoglossa">Bolitoglossa</tp:taxon-name-part><tp:taxon-name-part taxon-name-part-type="species" reg="adspersa">adspersa</tp:taxon-name-part></tp:taxon-name></italic> with the supported species partitions inferred using genetic data (p-distances, <abbrev xmlns:xlink="http://www.w3.org/1999/xlink" xlink:title="Automatic Barcode Gap Discovery" id="ABBRID0EZFAE" xlink:type="simple">ABGD</abbrev>, and P ID). Support values for well-supported nodes correspond to <abbrev xmlns:xlink="http://www.w3.org/1999/xlink" xlink:title="maximum likelihood" id="ABBRID0E4FAE" xlink:type="simple">ML</abbrev> ultrafast bootstrap (&gt; 95) and Bayesian posterior probabilities (&gt; 0.95), respectively. Photograph by JDF.</p></caption><graphic xmlns:xlink="http://www.w3.org/1999/xlink" xlink:href="zookeys-1158-027_article-99077__-g002.jpg" position="float" orientation="portrait" xlink:type="simple" id="oo_839917.jpg"><uri content-type="original_file" xlink:type="simple">https://binary.pensoft.net/fig/839917</uri></graphic></fig><fig id="F1" position="float" orientation="portrait"><object-id xmlns:xlink="http://www.w3.org/1999/xlink" content-type="doi" xlink:type="simple">10.3897/zookeys.1158.99077.figure1</object-id><object-id xmlns:xlink="http://www.w3.org/1999/xlink" content-type="arpha" xlink:type="simple">893FAE4B-86D7-562B-96D6-F65B1A53E1A6</object-id><label>Figure 1.</label><caption><p>Map of Colombia showing the distribution records of <italic><tp:taxon-name><tp:taxon-name-part taxon-name-part-type="genus" reg="Bolitoglossa">Bolitoglossa</tp:taxon-name-part><tp:taxon-name-part taxon-name-part-type="species" reg="muisca">muisca</tp:taxon-name-part></tp:taxon-name></italic> and other sympatric <italic><tp:taxon-name><tp:taxon-name-part taxon-name-part-type="genus" reg="Bolitoglossa">Bolitoglossa</tp:taxon-name-part></tp:taxon-name></italic> species in the Cordillera Oriental.</p></caption><graphic xmlns:xlink="http://www.w3.org/1999/xlink" xlink:href="zookeys-1158-027_article-99077__-g001.jpg" position="float" orientation="portrait" xlink:type="simple" id="oo_839916.jpg"><uri content-type="original_file" xlink:type="simple">https://binary.pensoft.net/fig/839916</uri></graphic></fig></tp:treatment-sec><ref-list><ref id="B8"><mixed-citation xmlns:xlink="http://www.w3.org/1999/xlink" xlink:type="simple"><person-group><name name-style="western"><surname>Cruz-Rodríguez</surname><given-names>C</given-names></name><name name-style="western"><surname>Lynch</surname><given-names>JD</given-names></name><name name-style="western"><surname>Cárdenas</surname><given-names>JS</given-names></name><name name-style="western"><surname>Caicedo-Portilla</surname><given-names>JR</given-names></name></person-group> (<year>2021</year>) <article-title>Type specimens housed in the herpetological collections at Museo La Salle Bogotá and their historical importance for the consolidation of herpetology in Colombia.</article-title><source>Zootaxa</source><volume>4965</volume>(<issue>2</issue>): <fpage>261</fpage>–<lpage>292</lpage>. <ext-link xlink:href="10.11646/zootaxa.4965.2.3" ext-link-type="doi" xlink:type="simple">https://doi.org/10.11646/zootaxa.4965.2.3</ext-link></mixed-citation></ref><ref id="B3"><mixed-citation xmlns:xlink="http://www.w3.org/1999/xlink" xlink:type="simple"><person-group><name name-style="western"><surname>Arrivillaga</surname><given-names>C</given-names></name><name name-style="western"><surname>Brown</surname><given-names>T</given-names></name></person-group> (<year>2018</year>) <article-title>Primary descriptions of defense mechanisms employed by neotropical salamanders (<italic><tp:taxon-name><tp:taxon-name-part taxon-name-part-type="genus">Bolitoglossa</tp:taxon-name-part></tp:taxon-name></italic>, <italic><tp:taxon-name><tp:taxon-name-part taxon-name-part-type="genus">Oedipina</tp:taxon-name-part></tp:taxon-name></italic>, <italic><tp:taxon-name><tp:taxon-name-part taxon-name-part-type="genus">Nototriton</tp:taxon-name-part></tp:taxon-name></italic>, and <italic><tp:taxon-name><tp:taxon-name-part taxon-name-part-type="genus">Cryptotriton</tp:taxon-name-part></tp:taxon-name></italic> sp.: <tp:taxon-name><tp:taxon-name-part taxon-name-part-type="family">Plethodontidae</tp:taxon-name-part></tp:taxon-name>) in Cusuco National Park, Honduras.</article-title><source>I RCF Reptiles &amp; Amphibians</source><volume>25</volume>(<issue>2</issue>): <fpage>99</fpage>–<lpage>103</lpage>. <ext-link xlink:href="10.17161/randa.v25i2.14253" ext-link-type="doi" xlink:type="simple">https://doi.org/10.17161/randa.v25i2.14253</ext-link></mixed-citation></ref></ref-list></tp:taxon-treatment>
